# Supplementary material for: Structure and functional mapping of the KRAB‐KAP1 repressor complex
Source: EMBO J. 2022 Nov 7;41(24):e111179. doi: 10.15252/embj.2022111179 (PMC9753469; doi:10.15252/embj.2022111179)
Supplement: Supplementary file 2 — Source Data for Expanded View [file EMBJ-41-e111179-s002.zip]

Archive with 2 entries (1 files):
- SD_Fig_EV4/
- SD_Fig_EV4/source_data_EV4.pdf
